# Supplementary material for: Brassicaceae Fungi and Chromista Diseases: Molecular Detection and Host–Plant Interaction
Source: Plants (Basel). 2023 Feb 24;12(5):1033. doi: 10.3390/plants12051033 (PMC10005080; doi:10.3390/plants12051033)
Supplement: Supplementary file 1 [file plants-12-01033-s001.zip]

Archive with 1 entries (1 files):
- plants-2199565-supplementary.pdf
